# Supplementary material for: Impact of Provincial Income Inequality on Parenting Styles in China during COVID-19
Source: Behav Sci (Basel). 2024 Jul 10;14(7):587. doi: 10.3390/bs14070587 (PMC11273907; doi:10.3390/bs14070587)
Supplement: Supplementary file 1 [file behavsci-14-00587-s001.zip]

Archive with 1 entries (1 files):
- behavsci-3061835-supplementary.pdf
